# Supplementary material for: Late Local Recurrence of Bone Giant Cell Tumors Associated with an Increased Risk for Malignant Transformation
Source: Cancers (Basel). 2021 Jul 20;13(14):3644. doi: 10.3390/cancers13143644 (PMC8304778; doi:10.3390/cancers13143644)
Supplement: Supplementary file 1 [file cancers-13-03644-s001.zip]

Archive with 1 entries (1 files):
- cancers-1287549-supplementary.pdf
